# Supplementary material for: ﻿Novelties in the genus Ardisia (Primulaceae) from Vietnam: a new species and two new records
Source: PhytoKeys. 2025 Jul 16;260:51–62. doi: 10.3897/phytokeys.260.154984 (PMC12287719; doi:10.3897/phytokeys.260.154984)
Supplement: XML Treatment for Ardisia (Tinus) dahoaiensis [file phytokeys.260.154984-treatment1.xml]

<!DOCTYPE tp:taxon-treatment
  PUBLIC "-//TaxonX//DTD Taxonomic Treatment Publishing DTD v0 20100105//EN" "tax-treatment-NSO.dtd">
<tp:taxon-treatment xmlns:tp="http://www.plazi.org/taxpub"><tp:treatment-meta><kwd-group><label>Taxon classification</label><kwd>
              <named-content content-type="kingdom">Plantae</named-content>
            </kwd><kwd>
              <named-content content-type="order">Ericales</named-content>
            </kwd><kwd>
              <named-content content-type="family">Primulaceae</named-content>
            </kwd></kwd-group><mixed-citation publication-type="journal"><person-group><name><surname>Hai</surname><given-names>Do Van</given-names></name><name><surname>Thien</surname><given-names>Tran Duc</given-names></name><name><surname>Quang</surname><given-names>Bui Hong</given-names></name><name><surname>Cuong</surname><given-names>Nguyen The</given-names></name><name><surname>Hao</surname><given-names>Gang</given-names></name></person-group><article-title>﻿Novelties in the genus <italic><tp:taxon-name><tp:taxon-name-part taxon-name-part-type="genus" reg="Ardisia">Ardisia</tp:taxon-name-part></tp:taxon-name></italic> (<tp:taxon-name><tp:taxon-name-part taxon-name-part-type="family">Primulaceae</tp:taxon-name-part></tp:taxon-name>) from Vietnam: a new species and two new records</article-title><source>PhytoKeys</source><day>16</day><month>07</month><year>2025</year><volume>260</volume><fpage>51</fpage><lpage>62</lpage><pub-id pub-id-type="doi">10.3897/phytokeys.260.154984</pub-id></mixed-citation></tp:treatment-meta><tp:nomenclature><label>﻿</label><tp:taxon-name><object-id xmlns:xlink="http://www.w3.org/1999/xlink" content-type="arpha" xlink:type="simple">47317BC7-CB17-5E12-AA0E-58350CC8A95C</object-id><tp:taxon-name-part taxon-name-part-type="genus" reg="Ardisia">Ardisia</tp:taxon-name-part> (<tp:taxon-name-part taxon-name-part-type="subgenus" reg="Tinus">Tinus</tp:taxon-name-part>) <tp:taxon-name-part taxon-name-part-type="species" reg="dahoaiensis">dahoaiensis</tp:taxon-name-part><object-id xmlns:xlink="http://www.w3.org/1999/xlink" content-type="ipni" xlink:type="simple">urn:lsid:ipni.org:names:77365657-1</object-id></tp:taxon-name><tp:taxon-authority>D.V.Hai &amp; G.Hao</tp:taxon-authority><tp:taxon-status xmlns:xlink="http://www.w3.org/1999/xlink" xlink:type="simple">sp. nov.</tp:taxon-status><xref ref-type="fig" rid="F1">Figs 1</xref><xref ref-type="fig" rid="F2">, 2</xref></tp:nomenclature><tp:treatment-sec sec-type="material" id="SECID0E3MAC"><title>Type.</title><p>Vietnam • Lam Dong Province: Cat Tien District, Tien Hoang Commune; <named-content xmlns:xlink="http://www.w3.org/1999/xlink" content-type="dwc:verbatimCoordinates" xlink:type="simple"><named-content content-type="geo-json" specific-use="{&#34;type&#34;:&#34;Point&#34;,&#34;coordinates&#34;:[107.373167,11.674222]}" id="NCID0EFNAC" xlink:type="simple">11°40'27.2"N, 107°22'23.4"E</named-content></named-content>, 325 m alt., 8 October 2024 (fl. &amp; fr.); <italic>Tran Trong Hung et al., DVH 448</italic> (holotype <named-content xmlns:xlink="http://www.w3.org/1999/xlink" content-type="dwc:institutional_code" xlink:title="Institute of Biology, Vietnam Academy of Science and Technology" xlink:href="http://grbio.org/institution/national-center-natural-sciences-and-technology" xlink:type="simple">HN</named-content>!; isotypes <named-content xmlns:xlink="http://www.w3.org/1999/xlink" content-type="dwc:institutional_code" xlink:title="Institute of Biology, Vietnam Academy of Science and Technology" xlink:href="http://grbio.org/institution/national-center-natural-sciences-and-technology" xlink:type="simple">HN</named-content>!).</p></tp:treatment-sec><tp:treatment-sec sec-type="diagnosis" id="SECID0EUNAC"><title>Diagnosis.</title><p><italic><tp:taxon-name><tp:taxon-name-part taxon-name-part-type="genus" reg="Ardisia">Ardisia</tp:taxon-name-part><tp:taxon-name-part taxon-name-part-type="species" reg="dahoaiensis">dahoaiensis</tp:taxon-name-part></tp:taxon-name></italic> is the only species under this genus with the following combination of characters: leaves 6–12, alternate or forming a rosette, mainly clustered at the ends of branches, lamina subcoriaceous; margin entire or crenate in the upper part, with pustule-like structures along the crenations from projecting venation; inflorescence grows in extra axillary; flowers 5–7 merous; ovules ca. 16–18 arranged around on placenta.</p></tp:treatment-sec><tp:treatment-sec sec-type="description" id="SECID0EFOAC"><title>Description.</title><p>Shrubs, 40–60 cm high, stem erect, usually not branched; young shoots villous, young stem pubescent; old stem smooth; base diameter ca. 5–7 mm. Leaves 6–12, alternate or forming a pseudo-verticillate, mainly clustered at the ends of branches; petioles 10–15 mm long, winged by the decurrent leaf base, covered with dense, white simple hairs; lamina subcoriaceous, with sparse black gland dots throughout abaxially, raised between the venation; leaf blade broadly elliptic or oblanceolate-obovate, 25–35 × 8–13 cm; young leaves purple, especially the veins, mature leaves dark green above, pale green beneath; base attenuate; margin entire or crenate in the upper part, with pustule-like structures along the crenations from projecting venation; apex acute, adaxial surface glabrous, abaxial surface copiously rusty villose especially on the midrib, and with many glandular dots, visible under hand lens; mid-rib flat above, raised below; lateral veins 12–18 pairs, irregularly spaced, with short intersecondary veins, slender, distinct but shorter than lateral veins, angle to the midrib about 45°−50°, arcuate upward and joining at the marginal vein, distinct on the adaxial surface, prominent on abaxial side; reticulation of veins visible. Inflorescence grows in extra axillary, 4–6 cm long, usually unbranched, 12–16-flowered at the top, condensed racemose, forming short clusters or umbels; bracts foliaceous, linear to lanceolate, 3.5–3.8 × 0.6–0.7 cm, subsessile, apex acuminate, densely pubescent on both sides, margin revolute. Flowers 5–7 merous; pedicels purplish-red, 1.6–2 cm long, slender, puberulent. Calyx 5-(−7) lobed, 2.2–2.5 × 1.3–1.5 mm long, purplish-red, split to near base; lobes oblong-ovate, acute at apex; orange-pink punctate, margin minutely ciliolate, pubescent abaxially, glabrous adaxially. Corolla tube ca. 1.3–1.5 mm long, lobes 5-(−7), white to light pink except the pinkish along the mid-petal and pinkish base, covered with dense, brown gland dots, lobes broadly ovate, 6–6.5 × 4–4.5 mm, glabrous on both surfaces, apex acute and tips slightly folded inwards; stamens 5-(−7), yellowish, subsessile, anthers narrowly ovate-lanceolate, longer than filaments, 4–4.5 × 1.5 mm, apiculate, glabrous throughout, gland dotted abaxially, thecae not locellate, dehiscent by longitudinal slits. Ovary superior, ovoid, 1.5–1.6 × 1.3–1.4 mm, glabrous, gland dotted yellow; ovules 16–18 arranged around on placenta; style protruding beyond stamens, 2.5–3 mm long, irregularly curved and narrow to the apex, stigma minute. Fruit drupaceous, globose, 5 mm in diameter, young fruits green, glabrous, with gland dotted yellow, mature fruits red; pistil exists at the apex; exocarp thin, mesocarp white and soft, endocarp red and hard, has many longitudinally ribbed. Seed smooth, with holes at the base; endosperm white, thick, horizontal.</p></tp:treatment-sec><tp:treatment-sec sec-type="distribution" id="SECID0EKOAC"><title>Distribution and habitat.</title><p>Endemic to Vietnam, Lam Dong Province (Da Hoai district); currently known only from the type locality. It grows under the shade of evergreen broad-leaved forest on soils and stone, at an elevation of 300–400 m alt.</p></tp:treatment-sec><tp:treatment-sec sec-type="phenology" id="SECID0EPOAC"><title>Phenology.</title><p>Flowering and fruiting from September to October.</p></tp:treatment-sec><tp:treatment-sec sec-type="etymology" id="SECID0EUOAC"><title>Etymology.</title><p>The specific epithet of the new species refers to Da Hoai district (Lam Dong Province) in the Central Highlands of Vietnam, where it was first collected.</p></tp:treatment-sec><tp:treatment-sec sec-type="Vernacular name" id="SECID0EZOAC"><title>Vernacular name.</title><p>Khôi tía.</p></tp:treatment-sec><tp:treatment-sec sec-type="Preliminary conservation status" id="SECID0E5OAC"><title>Preliminary conservation status.</title><p>This new species has been collected from three localities in Da Hoai district, Lam Dong province. It is quite common, but forest habitats can be impacted by humans due to farming or infrastructure constructions, sometimes harvested in small amounts for medicinal use. Further surveys are needed to understand the threats at the type locality and if the species is distributed outside the current area, and until these data are obtained, the species is assessed as Data Deficient (<abbrev xmlns:xlink="http://www.w3.org/1999/xlink" xlink:title="Data Deficient" id="ABBRID0EEPAC" xlink:type="simple">DD</abbrev>) (<xref ref-type="bibr" rid="B8">IUCN Standards and Petitions Committee 2024</xref>).</p></tp:treatment-sec><tp:treatment-sec sec-type="material" id="SECID0EMPAC"><title>Additional specimens examined</title><p><bold>(paratypes).</bold> VIETNAM, Lam Dong Province • Da Hoai District, Ha Lam commune, 17 September 2023, <italic>Tran Hung et al. DVH 17092023-1</italic> (<named-content xmlns:xlink="http://www.w3.org/1999/xlink" content-type="dwc:institutional_code" xlink:title="Institute of Biology, Vietnam Academy of Science and Technology" xlink:href="http://grbio.org/institution/national-center-natural-sciences-and-technology" xlink:type="simple">HN</named-content>, <named-content xmlns:xlink="http://www.w3.org/1999/xlink" content-type="dwc:institutional_code" xlink:title="South China Botanical Garden, Chinese Academy of Sciences" xlink:href="http://grbio.org/institution/south-china-botanical-garden" xlink:type="simple">IBSC</named-content>) • Trieu Hai Commune, 17 September 2023, <italic>Tran Hung et al. DVH 17092023-2</italic> (<named-content xmlns:xlink="http://www.w3.org/1999/xlink" content-type="dwc:institutional_code" xlink:title="Institute of Biology, Vietnam Academy of Science and Technology" xlink:href="http://grbio.org/institution/national-center-natural-sciences-and-technology" xlink:type="simple">HN</named-content>, <named-content xmlns:xlink="http://www.w3.org/1999/xlink" content-type="dwc:institutional_code" xlink:title="South China Botanical Garden, Chinese Academy of Sciences" xlink:href="http://grbio.org/institution/south-china-botanical-garden" xlink:type="simple">IBSC</named-content>); (<named-content xmlns:xlink="http://www.w3.org/1999/xlink" content-type="dwc:institutional_code" xlink:title="Institute of Biology, Vietnam Academy of Science and Technology" xlink:href="http://grbio.org/institution/national-center-natural-sciences-and-technology" xlink:type="simple">HN</named-content>, <named-content xmlns:xlink="http://www.w3.org/1999/xlink" content-type="dwc:institutional_code" xlink:title="South China Botanical Garden, Chinese Academy of Sciences" xlink:href="http://grbio.org/institution/south-china-botanical-garden" xlink:type="simple">IBSC</named-content>) • Tien Hoang commune, 17 September 2023, <italic>Tran Hung et al. DVH 17092023-3</italic> (<named-content xmlns:xlink="http://www.w3.org/1999/xlink" content-type="dwc:institutional_code" xlink:title="Institute of Biology, Vietnam Academy of Science and Technology" xlink:href="http://grbio.org/institution/national-center-natural-sciences-and-technology" xlink:type="simple">HN</named-content>, <named-content xmlns:xlink="http://www.w3.org/1999/xlink" content-type="dwc:institutional_code" xlink:title="South China Botanical Garden, Chinese Academy of Sciences" xlink:href="http://grbio.org/institution/south-china-botanical-garden" xlink:type="simple">IBSC</named-content>).</p></tp:treatment-sec><tp:treatment-sec sec-type="notes" id="SECID0E2AAE"><title>Notes.</title><p>The exact placement of the subgenus of the new species is not easy, and sometimes confusing. At first we thought it belonged to the subgen. <tp:taxon-name><tp:taxon-name-part taxon-name-part-type="genus" reg="Ardisia"/><tp:taxon-name-part taxon-name-part-type="subgenus" reg="Akomos">Akomos</tp:taxon-name-part></tp:taxon-name>, which is characterized by inflorescences that are always terminal or both terminal and axillary, on branches with spirally arranged leaves, with inflorescences at the distal portion of branches often without subtending leaves and distinctly pedunculate; leaf margin usually entire, sometimes dentate in the upper part; and the plants drying brown to chocolate-brown; calyx with lobes spread out at anthesis, little or not imbricate, plants generally scaly (<xref ref-type="bibr" rid="B7">Hu and Vidal 2004</xref>). However, after a detailed examination of the specimens and descriptions of the species, we found that the described species has the following characteristics: the sepals are overlapping (Fig. <xref ref-type="fig" rid="F2">2J, K</xref>), and young stem pubescent; old stem smooth; the lateral inflorescences arising directly from the main stem (Fig. <xref ref-type="fig" rid="F2">2A</xref>), serrulate teeth toward the distal part of the margin (Fig. <xref ref-type="fig" rid="F1">1C</xref>). These features are consistent with the subgen. <tp:taxon-name><tp:taxon-name-part taxon-name-part-type="genus" reg="Ardisia"/><tp:taxon-name-part taxon-name-part-type="subgenus" reg="Tinus">Tinus</tp:taxon-name-part></tp:taxon-name> Mez (<xref ref-type="bibr" rid="B7">Hu and Vidal 2004</xref>; <xref ref-type="bibr" rid="B20">Utteridge et al. 2023</xref>).</p><fig id="F1" position="float" orientation="portrait"><object-id xmlns:xlink="http://www.w3.org/1999/xlink" content-type="doi" xlink:type="simple">10.3897/phytokeys.260.154984.figure1</object-id><object-id xmlns:xlink="http://www.w3.org/1999/xlink" content-type="arpha" xlink:type="simple">2580E50F-43D0-554C-9920-F42EC16A3D59</object-id><label>Figure 1.</label><caption><p><italic><tp:taxon-name><tp:taxon-name-part taxon-name-part-type="genus" reg="Ardisia">Ardisia</tp:taxon-name-part><tp:taxon-name-part taxon-name-part-type="species" reg="dahoaiensis">dahoaiensis</tp:taxon-name-part></tp:taxon-name></italic>. <bold>A.</bold> Habitat; <bold>B.</bold> Habit; <bold>C.</bold> Leaves, adaxial and abaxial sides. Photos by N. T. Hoa.</p></caption><graphic xmlns:xlink="http://www.w3.org/1999/xlink" xlink:href="phytokeys-260-051_article-154984__-g001.jpg" position="float" orientation="portrait" xlink:type="simple" id="oo_1374728.jpg"><uri content-type="original_file" xlink:type="simple">https://binary.pensoft.net/fig/1374728</uri></graphic></fig><fig id="F2" position="float" orientation="portrait"><object-id xmlns:xlink="http://www.w3.org/1999/xlink" content-type="doi" xlink:type="simple">10.3897/phytokeys.260.154984.figure2</object-id><object-id xmlns:xlink="http://www.w3.org/1999/xlink" content-type="arpha" xlink:type="simple">10B30D94-6411-5D34-8B26-22D1BAAEC61C</object-id><label>Figure 2.</label><caption><p><italic><tp:taxon-name><tp:taxon-name-part taxon-name-part-type="genus" reg="Ardisia">Ardisia</tp:taxon-name-part><tp:taxon-name-part taxon-name-part-type="species" reg="dahoaiensis">dahoaiensis</tp:taxon-name-part></tp:taxon-name></italic>. <bold>A.</bold> Habit; <bold>B.</bold> Leaf blade margin, adaxial view; <bold>C.</bold> Leaf blade margin, abaxial view; <bold>D.</bold> Hairs on petiole; <bold>E.</bold> Hairs on midvein (abaxial) <bold>F.</bold> Leaf apex and base; <bold>G.</bold> Glandular dots on abaxial surface; <bold>H.</bold> Pustule-like structures along the crenation; <bold>I.</bold> Bract; <bold>J.</bold> Inflorescence; <bold>K.</bold> Calyx, adaxial side; <bold>L.</bold> Heptamerous calyx, adaxial side; <bold>M.</bold> Corolla opened, showing stamens; <bold>N.</bold> Heptamerous flower and stamens, adaxial side; <bold>O.</bold> Androecium, abaxial side; <bold>P.</bold> Androecium, adaxial side; <bold>Q.</bold> Gynoecium; <bold>R.</bold> Ovary, longitudinal section; <bold>S.</bold> Placenta; <bold>T.</bold> Infructescence; <bold>U–W.</bold> Fruit; <bold>X.</bold> Fruit, longitudinal section; <bold>Y.</bold> Seed. Photos by N. T. Hoa &amp; V. A. Thuong.</p></caption><graphic xmlns:xlink="http://www.w3.org/1999/xlink" xlink:href="phytokeys-260-051_article-154984__-g002.jpg" position="float" orientation="portrait" xlink:type="simple" id="oo_1374729.jpg"><uri content-type="original_file" xlink:type="simple">https://binary.pensoft.net/fig/1374729</uri></graphic></fig><p>Under <tp:taxon-name><tp:taxon-name-part taxon-name-part-type="genus" reg="Ardisia">Ardisia</tp:taxon-name-part><tp:taxon-name-part taxon-name-part-type="infraspecific-rank">subgen.</tp:taxon-name-part><tp:taxon-name-part taxon-name-part-type="subgenus" reg="Tinus">Tinus</tp:taxon-name-part></tp:taxon-name>, Vietnam has 14 species (<xref ref-type="bibr" rid="B7">Hu and Vidal 2004</xref>; <xref ref-type="bibr" rid="B11">Lien 2002</xref>, 18 speices in Thailand (<xref ref-type="bibr" rid="B10">Larsen and Hu 1996</xref>). This new species is distinct from all known species of the subgen. <tp:taxon-name><tp:taxon-name-part taxon-name-part-type="genus" reg="Ardisia"/><tp:taxon-name-part taxon-name-part-type="subgenus" reg="Tinus">Tinus</tp:taxon-name-part></tp:taxon-name>. Among them, the new species has the most similar characteristics to the two species <italic><tp:taxon-name><tp:taxon-name-part taxon-name-part-type="genus" reg="Ardisia">A.</tp:taxon-name-part><tp:taxon-name-part taxon-name-part-type="species" reg="albomaculata">albomaculata</tp:taxon-name-part></tp:taxon-name></italic> and <italic><tp:taxon-name><tp:taxon-name-part taxon-name-part-type="genus" reg="Ardisia">A.</tp:taxon-name-part><tp:taxon-name-part taxon-name-part-type="species" reg="brunnescens">brunnescens</tp:taxon-name-part></tp:taxon-name></italic> (subgen. <tp:taxon-name><tp:taxon-name-part taxon-name-part-type="genus" reg="Ardisia"/><tp:taxon-name-part taxon-name-part-type="subgenus" reg="Akomos">Akomos</tp:taxon-name-part></tp:taxon-name>). In addition to the characteristics of different subgenera such as indumentum, sepals, inflorescens, it differs from <italic><tp:taxon-name><tp:taxon-name-part taxon-name-part-type="genus" reg="Ardisia">A.</tp:taxon-name-part><tp:taxon-name-part taxon-name-part-type="species" reg="albomaculata">albomaculata</tp:taxon-name-part></tp:taxon-name></italic> in the leaf texture, venation and position of inflorescence (i.e., subcoriaceous; lateral veins 12–18 pairs, irregularly spaced, with short intersecondary veins, slender, distinct but shorter than lateral veins, angle to the midrib about 45°-50°; inflorescence extra axillary, condensed racemose). It differs from <italic><tp:taxon-name><tp:taxon-name-part taxon-name-part-type="genus" reg="Ardisia">A.</tp:taxon-name-part><tp:taxon-name-part taxon-name-part-type="species" reg="brunnescens">brunnescens</tp:taxon-name-part></tp:taxon-name></italic> by the indumentum on leaves, calyx (i.e., adaxial surface glabrous, abaxial surface copiously rusty villose especially on the midrib, and with many glandular dots). The detailed comparison between <italic><tp:taxon-name><tp:taxon-name-part taxon-name-part-type="genus" reg="Ardisia">A.</tp:taxon-name-part><tp:taxon-name-part taxon-name-part-type="species" reg="dahoaiensis">dahoaiensis</tp:taxon-name-part></tp:taxon-name></italic>, <italic><tp:taxon-name><tp:taxon-name-part taxon-name-part-type="genus" reg="Ardisia">A.</tp:taxon-name-part><tp:taxon-name-part taxon-name-part-type="species" reg="albomaculata">albomaculata</tp:taxon-name-part></tp:taxon-name></italic> and <italic><tp:taxon-name><tp:taxon-name-part taxon-name-part-type="genus" reg="Ardisia">A.</tp:taxon-name-part><tp:taxon-name-part taxon-name-part-type="species" reg="brunnescens">brunnescens</tp:taxon-name-part></tp:taxon-name></italic> is given in Table <xref ref-type="table" rid="T1">1</xref>.</p><table-wrap id="T1" position="float" orientation="portrait"><label>Table 1.</label><caption><p>Morphological comparison of <italic><tp:taxon-name><tp:taxon-name-part taxon-name-part-type="genus" reg="Ardisia">Ardisia</tp:taxon-name-part><tp:taxon-name-part taxon-name-part-type="species" reg="dahoaiensis">dahoaiensis</tp:taxon-name-part></tp:taxon-name></italic>, <italic><tp:taxon-name><tp:taxon-name-part taxon-name-part-type="genus" reg="Ardisia">A.</tp:taxon-name-part><tp:taxon-name-part taxon-name-part-type="species" reg="albomaculata">albomaculata</tp:taxon-name-part></tp:taxon-name></italic> (data from <xref ref-type="bibr" rid="B16">Pitard 1930</xref>; <xref ref-type="bibr" rid="B2">Chen and Pipoly 1996</xref>; <xref ref-type="bibr" rid="B7">Hu and Vidal 2004</xref> and from our study of the type specimen P00075000, image <ext-link xmlns:xlink="http://www.w3.org/1999/xlink" xlink:href="https://plants.jstor.org/stable/10.5555/al.ap.specimen.p00075000" ext-link-type="uri" xlink:type="simple">https://plants.jstor.org/stable/10.5555/al.ap.specimen.p00075000</ext-link>) and <italic><tp:taxon-name><tp:taxon-name-part taxon-name-part-type="genus" reg="Ardisia">A.</tp:taxon-name-part><tp:taxon-name-part taxon-name-part-type="species" reg="brunnescens">brunnescens</tp:taxon-name-part></tp:taxon-name></italic> (data from <xref ref-type="bibr" rid="B22">Walker 1937</xref> and from our study of the type specimen NY00016398, image <ext-link xmlns:xlink="http://www.w3.org/1999/xlink" xlink:href="https://plants.jstor.org/stable/10.5555/al.ap.specimen.ny00016398" ext-link-type="uri" xlink:type="simple">https://plants.jstor.org/stable/10.5555/al.ap.specimen.ny00016398</ext-link>).</p></caption><table id="TID0E35AE" rules="all"><tbody><tr><th rowspan="1" colspan="1">Morphological characters</th><th rowspan="1" colspan="1">
                    <italic>
                      <tp:taxon-name><tp:taxon-name-part taxon-name-part-type="genus" reg="Ardisia">A.</tp:taxon-name-part><tp:taxon-name-part taxon-name-part-type="species" reg="dahoaiensis">dahoaiensis</tp:taxon-name-part></tp:taxon-name>
                    </italic>
                  </th><th rowspan="1" colspan="1">
                    <italic>
                      <tp:taxon-name><tp:taxon-name-part taxon-name-part-type="genus" reg="Ardisia">A.</tp:taxon-name-part><tp:taxon-name-part taxon-name-part-type="species" reg="albomaculata">albomaculata</tp:taxon-name-part></tp:taxon-name>
                    </italic>
                  </th><th rowspan="1" colspan="1">
                    <italic>
                      <tp:taxon-name><tp:taxon-name-part taxon-name-part-type="genus" reg="Ardisia">A.</tp:taxon-name-part><tp:taxon-name-part taxon-name-part-type="species" reg="brunnescens">brunnescens</tp:taxon-name-part></tp:taxon-name>
                    </italic>
                  </th></tr><tr><td rowspan="1" colspan="1">Habit</td><td rowspan="1" colspan="1">shrubs 40–60 cm tall</td><td rowspan="1" colspan="1">shrubs 50 cm tall</td><td rowspan="1" colspan="1">shrubs 0.5–1(–3) m tall</td></tr><tr><td rowspan="1" colspan="1">Petiole length</td><td rowspan="1" colspan="1">10–15 mm long, winged by the decurrent leaf base, covered with dense, white simple hairs</td><td rowspan="1" colspan="1">7–10 mm long</td><td rowspan="1" colspan="1">7–12 mm long, marginate, glabrescent</td></tr><tr><td rowspan="1" colspan="1">Lamina</td><td rowspan="1" colspan="1">6–12, broadly elliptic or oblanceolate-obovate</td><td rowspan="1" colspan="1">3-4, broadly oblong or obovate</td><td rowspan="1" colspan="1">many, elliptic</td></tr><tr><td rowspan="1" colspan="1">Leaf size</td><td rowspan="1" colspan="1">25–35 × 8–13 cm</td><td rowspan="1" colspan="1">22–24 × 7–9 cm</td><td rowspan="1" colspan="1">8–14 × 3.5–6 cm</td></tr><tr><td rowspan="1" colspan="1">Leaf texture</td><td rowspan="1" colspan="1">subcoriaceous</td><td rowspan="1" colspan="1">chartaceous</td><td rowspan="1" colspan="1">chartaceous</td></tr><tr><td rowspan="1" colspan="1">Leaf apex</td><td rowspan="1" colspan="1">acute</td><td rowspan="1" colspan="1">acuminate, obtuse or mucronulate</td><td rowspan="1" colspan="1">acute or broadly acuminate</td></tr><tr><td rowspan="1" colspan="1">Lateral veins</td><td rowspan="1" colspan="1">12–18 pairs, distinct on the adaxial surface, prominent on abaxial side</td><td rowspan="1" colspan="1">15–18 pairs, obliquely ascending, fine, clearer below, forming with the tertiary venation a network with numerous and very small meshes, equally prominent on both faces</td><td rowspan="1" colspan="1">10–15 on each side of midrib</td></tr><tr><td rowspan="1" colspan="1">Inflorescences</td><td rowspan="1" colspan="1">extra axillary, 4–6 cm long, usually unbranched, 12–16 flowered at the top, condensed racemose, forming short clusters or umbels</td><td rowspan="1" colspan="1">axillary, 4–6 cm long at the fruiting stage; axis 3–5 cm long, unbranched, bearing at the top 12–15 flowers grouped in an umbel; fruiting pedicel 12–15 mm long</td><td rowspan="1" colspan="1">subterminal, paniculate, on specialized lateral branches 5–9 cm, with 1 or 2 reduced apical leaves, branches umbellate</td></tr><tr><td rowspan="1" colspan="1">Pedicels</td><td rowspan="1" colspan="1">16–20 mm long</td><td rowspan="1" colspan="1">12–15 mm long</td><td rowspan="1" colspan="1">ca. 10 mm long</td></tr><tr><td rowspan="1" colspan="1">Calyx lobes</td><td rowspan="1" colspan="1">oblong-ovate, 2.2–2.5 mm long, orange-pink punctate</td><td rowspan="1" colspan="1">oblong, ca. 2.5 mm long, punctate</td><td rowspan="1" colspan="1">ovate, ca. 1.5 mm long, punctate</td></tr><tr><td rowspan="1" colspan="1">Fruits</td><td rowspan="1" colspan="1">globose, 5 mm in diameter, gland dotted yellow</td><td rowspan="1" colspan="1">subglobose, 6 × 5.5 mm, gland dotted black</td><td rowspan="1" colspan="1">globose, 6–7 mm in diameter, pellucid punctate</td></tr><tr><td rowspan="1" colspan="1">Flowering and fruiting</td><td rowspan="1" colspan="1">September to October</td><td rowspan="1" colspan="1">Fruiting in March</td><td rowspan="1" colspan="1">Flowering April, fruiting October to January (next year)</td></tr></tbody></table></table-wrap><p>The new species has an unusual feature in that, besides the usual pentamerous flowers with five sepals and corolla lobes and five stamens, hexamerous-heptamerous flowers were frequently observed, possessing six to seven sepals, corolla lobes and stamens. This feature is different from <italic><tp:taxon-name><tp:taxon-name-part taxon-name-part-type="genus" reg="Ardisia">A.</tp:taxon-name-part><tp:taxon-name-part taxon-name-part-type="species" reg="albomaculata">albomaculata</tp:taxon-name-part></tp:taxon-name></italic> (5-merous flowers). Furthermore, the population of this new species is quite close geographically to the <italic><tp:taxon-name><tp:taxon-name-part taxon-name-part-type="genus" reg="Ardisia">A.</tp:taxon-name-part><tp:taxon-name-part taxon-name-part-type="species" reg="albomaculata">albomaculata</tp:taxon-name-part></tp:taxon-name></italic>, distributed in Dong Nai province. However, the new species also has a different fruiting season compared to <italic><tp:taxon-name><tp:taxon-name-part taxon-name-part-type="genus" reg="Ardisia">A.</tp:taxon-name-part><tp:taxon-name-part taxon-name-part-type="species" reg="albomaculata">albomaculata</tp:taxon-name-part></tp:taxon-name></italic> (March). In addition, <italic><tp:taxon-name><tp:taxon-name-part taxon-name-part-type="genus" reg="Ardisia">A.</tp:taxon-name-part><tp:taxon-name-part taxon-name-part-type="species" reg="albomaculata">albomaculata</tp:taxon-name-part></tp:taxon-name></italic> also has the distinct characteristic of having scaly sepals (as observed from the type specimens [P00075000, P00087802] placing it in subgen. <tp:taxon-name><tp:taxon-name-part taxon-name-part-type="genus" reg="Ardisia"/><tp:taxon-name-part taxon-name-part-type="subgenus" reg="Akomos">Akomos</tp:taxon-name-part></tp:taxon-name> [<xref ref-type="bibr" rid="B7">Hu and Vidal 2004</xref>]). Taken together with the morphological differences from known species, it is apparent that the newly collected material indeed represents a species new to science, which we compared in detail to <italic><tp:taxon-name><tp:taxon-name-part taxon-name-part-type="genus" reg="Ardisia">A.</tp:taxon-name-part><tp:taxon-name-part taxon-name-part-type="species" reg="albomaculata">albomaculata</tp:taxon-name-part></tp:taxon-name></italic> and <italic><tp:taxon-name><tp:taxon-name-part taxon-name-part-type="genus" reg="Ardisia">A.</tp:taxon-name-part><tp:taxon-name-part taxon-name-part-type="species" reg="brunnescens">brunnescens</tp:taxon-name-part></tp:taxon-name></italic> and described here as <italic><tp:taxon-name><tp:taxon-name-part taxon-name-part-type="genus" reg="Ardisia">Ardisia</tp:taxon-name-part><tp:taxon-name-part taxon-name-part-type="species" reg="dahoaiensis">dahoaiensis</tp:taxon-name-part></tp:taxon-name></italic> D.V. Hai &amp; G. Hao.</p><sec sec-type="﻿New records for Vietnam" id="SECID0E5UAE"><title>﻿New records for Vietnam</title></sec></tp:treatment-sec><ref-list><ref id="B8"><mixed-citation xmlns:xlink="http://www.w3.org/1999/xlink" xlink:type="simple">IUCN Standards and Petitions Committee (<year>2024</year>) Guidelines for using the IUCN red list categories and criteria. Version 16. Prepared by the Standards and Petitions Committee. <ext-link xlink:href="https://www.iucnredlist.org/documents/RedListGuidelines.pdf" ext-link-type="uri" xlink:type="simple">https://www.iucnredlist.org/documents/RedListGuidelines.pdf</ext-link> [Accessed 25.03.2025]</mixed-citation></ref><ref id="B7"><mixed-citation xmlns:xlink="http://www.w3.org/1999/xlink" xlink:type="simple"><person-group><name name-style="western"><surname>Hu</surname><given-names>CM</given-names></name><name name-style="western"><surname>Vidal</surname><given-names>JE</given-names></name></person-group> (<year>2004</year>) <source><tp:taxon-name><tp:taxon-name-part taxon-name-part-type="family">Myrsinaceae</tp:taxon-name-part></tp:taxon-name>. In: Morat A (Ed.) Flore du Cambodge, du Laos et de Viêtnam 32.</source><publisher-name>Muséum National d’Histoire Naturelle</publisher-name>, <publisher-loc>Paris</publisher-loc>, <size units="page">288 pp</size>.</mixed-citation></ref><ref id="B20"><mixed-citation xmlns:xlink="http://www.w3.org/1999/xlink" xlink:type="simple"><person-group><name name-style="western"><surname>Utteridge</surname><given-names>TMA</given-names></name><name name-style="western"><surname>Sabran</surname><given-names>S</given-names></name><name name-style="western"><surname>Julius</surname><given-names>A</given-names></name></person-group> (<year>2023</year>) <article-title><italic><tp:taxon-name><tp:taxon-name-part taxon-name-part-type="genus">Ardisia</tp:taxon-name-part></tp:taxon-name></italic> (<tp:taxon-name><tp:taxon-name-part taxon-name-part-type="family">Primulaceae</tp:taxon-name-part></tp:taxon-name>-<tp:taxon-name><tp:taxon-name-part taxon-name-part-type="family">Myrsinoideae</tp:taxon-name-part></tp:taxon-name>) in northern Borneo: An introductory identification primer.</article-title><source>Sandakania</source><volume>24</volume>: <fpage>48</fpage>–<lpage>62</lpage>.</mixed-citation></ref><ref id="B11"><mixed-citation xmlns:xlink="http://www.w3.org/1999/xlink" xlink:type="simple"><person-group><name name-style="western"><surname>Lien</surname><given-names>TK</given-names></name></person-group> (<year>2002</year>) <tp:taxon-name><tp:taxon-name-part taxon-name-part-type="family">Myrsinaceae</tp:taxon-name-part></tp:taxon-name>. Thực Vật Chí Việt Nam [Flora of Vietnam] (Vol. 4). Science and Technics Publishing House, Hanoi, 48–186. [In Vietnamese]</mixed-citation></ref><ref id="B10"><mixed-citation xmlns:xlink="http://www.w3.org/1999/xlink" xlink:type="simple"><person-group><name name-style="western"><surname>Larsen</surname><given-names>K</given-names></name><name name-style="western"><surname>Hu</surname><given-names>CM</given-names></name></person-group> (<year>1996</year>) <article-title><tp:taxon-name><tp:taxon-name-part taxon-name-part-type="family">Myrsinaceae</tp:taxon-name-part></tp:taxon-name>.</article-title> In: <person-group><name name-style="western"><surname>Larsen</surname><given-names>K</given-names></name></person-group> (<role>Ed.</role>) <issue-title>Flora of Thailand (Vol.</issue-title><source>6 (2)). Forest Herbarium, Bangkok</source>, <fpage>81</fpage>–<lpage>178</lpage>.</mixed-citation></ref><ref id="B16"><mixed-citation xmlns:xlink="http://www.w3.org/1999/xlink" xlink:type="simple"><person-group><name name-style="western"><surname>Pitard</surname><given-names>J</given-names></name></person-group> (<year>1930</year>) <article-title>Myrsinacées.</article-title> In: <person-group><name name-style="western"><surname>Lecomte</surname><given-names>H</given-names></name></person-group> (<role>Ed.</role>) <issue-title>Flore Générale de l’Indo-Chine (Vol.</issue-title><source>3). Masson et Cie, Paris</source>, <fpage>765</fpage>–<lpage>877</lpage>.</mixed-citation></ref><ref id="B2"><mixed-citation xmlns:xlink="http://www.w3.org/1999/xlink" xlink:type="simple"><person-group><name name-style="western"><surname>Chen</surname><given-names>J</given-names></name><name name-style="western"><surname>Pipoly</surname><given-names>JJ III</given-names></name></person-group> (<year>1996</year>) <source><tp:taxon-name><tp:taxon-name-part taxon-name-part-type="family">Myrsinaceae</tp:taxon-name-part></tp:taxon-name>. In: Wu ZY, Raven PH (Eds) Flora of China 15.</source><publisher-name>Science Press</publisher-name>, <publisher-loc>Beijing, and Missouri Botanical Garden Press, St Louis</publisher-loc>, <size units="page">38 pp</size>.</mixed-citation></ref><ref id="B22"><mixed-citation xmlns:xlink="http://www.w3.org/1999/xlink" xlink:type="simple"><person-group><name name-style="western"><surname>Walker</surname><given-names>EH</given-names></name></person-group> (<year>1937</year>) New species and nomenclatorial change in eastern Asiatic <tp:taxon-name><tp:taxon-name-part taxon-name-part-type="family">Myrsinaceae</tp:taxon-name-part></tp:taxon-name>. Journal of the Washington Academy of Sciences 27(5): 198, f. 1.</mixed-citation></ref></ref-list></tp:taxon-treatment>
