# Supplementary material for: ﻿Novelties in the genus Ardisia (Primulaceae) from Vietnam: a new species and two new records
Source: PhytoKeys. 2025 Jul 16;260:51–62. doi: 10.3897/phytokeys.260.154984 (PMC12287719; doi:10.3897/phytokeys.260.154984)
Supplement: XML Treatment for Ardisia (Bladhia) purpureovillosa [file phytokeys.260.154984-treatment2.xml]

<!DOCTYPE tp:taxon-treatment
  PUBLIC "-//TaxonX//DTD Taxonomic Treatment Publishing DTD v0 20100105//EN" "tax-treatment-NSO.dtd">
<tp:taxon-treatment xmlns:tp="http://www.plazi.org/taxpub"><tp:treatment-meta><kwd-group><label>Taxon classification</label><kwd>
              <named-content content-type="kingdom">Plantae</named-content>
            </kwd><kwd>
              <named-content content-type="order">Ericales</named-content>
            </kwd><kwd>
              <named-content content-type="family">Primulaceae</named-content>
            </kwd></kwd-group><mixed-citation publication-type="journal"><person-group><name><surname>Hai</surname><given-names>Do Van</given-names></name><name><surname>Thien</surname><given-names>Tran Duc</given-names></name><name><surname>Quang</surname><given-names>Bui Hong</given-names></name><name><surname>Cuong</surname><given-names>Nguyen The</given-names></name><name><surname>Hao</surname><given-names>Gang</given-names></name></person-group><article-title>﻿Novelties in the genus <italic><tp:taxon-name><tp:taxon-name-part taxon-name-part-type="genus" reg="Ardisia">Ardisia</tp:taxon-name-part></tp:taxon-name></italic> (<tp:taxon-name><tp:taxon-name-part taxon-name-part-type="family">Primulaceae</tp:taxon-name-part></tp:taxon-name>) from Vietnam: a new species and two new records</article-title><source>PhytoKeys</source><day>16</day><month>07</month><year>2025</year><volume>260</volume><fpage>51</fpage><lpage>62</lpage><pub-id pub-id-type="doi">10.3897/phytokeys.260.154984</pub-id></mixed-citation></tp:treatment-meta><tp:nomenclature><label>﻿</label><tp:taxon-name><object-id xmlns:xlink="http://www.w3.org/1999/xlink" content-type="arpha" xlink:type="simple">2041B84F-DB4D-503E-B878-7AF0A07075EC</object-id><tp:taxon-name-part taxon-name-part-type="genus" reg="Ardisia">Ardisia</tp:taxon-name-part> (<tp:taxon-name-part taxon-name-part-type="subgenus" reg="Bladhia">Bladhia</tp:taxon-name-part>) <tp:taxon-name-part taxon-name-part-type="species" reg="purpureovillosa">purpureovillosa</tp:taxon-name-part></tp:taxon-name><tp:taxon-authority>C.Y.Wu &amp; C.Chen ex C.M.Hu, Acta Bot. Austro Sin. 6: 29 (1990).</tp:taxon-authority><xref ref-type="fig" rid="F3">Fig. 3</xref></tp:nomenclature><tp:treatment-sec sec-type="material" id="SECID0EOWAE"><title>Type.</title><p>China • Yunnan Province: Malipo, Laojunshan, in broad-leaf forest, 19 May 1962, <italic>K.M. Feng 22682</italic> (holotype: <named-content xmlns:xlink="http://www.w3.org/1999/xlink" content-type="dwc:institutional_code" xlink:title="South China Botanical Garden, Chinese Academy of Sciences" xlink:href="http://grbio.org/institution/south-china-botanical-garden" xlink:type="simple">IBSC</named-content>!).</p></tp:treatment-sec><tp:treatment-sec sec-type="material" id="SECID0E1WAE"><title>Specimens examined in Vietnam.</title><p>Lai Chau Province, Muong Te District, Mu Ca Commune, in evergreen forest, 433 m alt., <named-content xmlns:xlink="http://www.w3.org/1999/xlink" content-type="dwc:verbatimCoordinates" xlink:type="simple"><named-content content-type="geo-json" specific-use="{&#34;type&#34;:&#34;Point&#34;,&#34;coordinates&#34;:[102.455722,22.565806]}" id="NCID0EDXAE" xlink:type="simple">22°33'56.9"N, 102°27'20.6"E</named-content></named-content>, 9 April 2022, <italic>Do Van Hai et al. ĐTCS 169</italic> [fl.] (<named-content xmlns:xlink="http://www.w3.org/1999/xlink" content-type="dwc:institutional_code" xlink:title="Institute of Biology, Vietnam Academy of Science and Technology" xlink:href="http://grbio.org/institution/national-center-natural-sciences-and-technology" xlink:type="simple">HN</named-content>); Ka Lang commune, 23 March 2025, <italic>Do Van Hai et al. ĐLTB 594</italic> [fl.] (<named-content xmlns:xlink="http://www.w3.org/1999/xlink" content-type="dwc:institutional_code" xlink:title="Institute of Biology, Vietnam Academy of Science and Technology" xlink:href="http://grbio.org/institution/national-center-natural-sciences-and-technology" xlink:type="simple">HN</named-content>).</p><fig id="F3" position="float" orientation="portrait"><object-id xmlns:xlink="http://www.w3.org/1999/xlink" content-type="doi" xlink:type="simple">10.3897/phytokeys.260.154984.figure3</object-id><object-id xmlns:xlink="http://www.w3.org/1999/xlink" content-type="arpha" xlink:type="simple">DD5FAA21-1F12-5CA5-9F90-DFFC4F59B221</object-id><label>Figure 3.</label><caption><p><italic><tp:taxon-name><tp:taxon-name-part taxon-name-part-type="genus" reg="Ardisia">Ardisia</tp:taxon-name-part><tp:taxon-name-part taxon-name-part-type="species" reg="purpureovillosa">purpureovillosa</tp:taxon-name-part></tp:taxon-name></italic> C.Y.Wu &amp; C.Chen ex C.M.Hu. <bold>A.</bold> Flowering branch; <bold>B.</bold> Leaf blade, adaxial view; <bold>C.</bold> Inflorescence; <bold>D.</bold> Flower bud; <bold>E.</bold> A flower after moving corolla and stamens, showing calyx and pistil; <bold>F.</bold> Corolla, abaxial side; <bold>G.</bold> Corolla opened, showing stamens; <bold>H.</bold> Stamens. Photos by T. T. Bach &amp; D. V. Hai.</p></caption><graphic xmlns:xlink="http://www.w3.org/1999/xlink" xlink:href="phytokeys-260-051_article-154984__-g003.jpg" position="float" orientation="portrait" xlink:type="simple" id="oo_1374730.jpg"><uri content-type="original_file" xlink:type="simple">https://binary.pensoft.net/fig/1374730</uri></graphic></fig></tp:treatment-sec><tp:treatment-sec sec-type="distribution" id="SECID0E3YAE"><title>Distribution.</title><p>China (Guangxi, Hainan, Yunnan) and Vietnam (Lai Chau).</p></tp:treatment-sec><tp:treatment-sec sec-type="ecology" id="SECID0EBZAE"><title>Ecology in Vietnam.</title><p>During the field survey, two populations were was found at an altitude of approximately 433 m; in evergreen forest, moist places.</p></tp:treatment-sec><tp:treatment-sec sec-type="phenology" id="SECID0EGZAE"><title>Phenology.</title><p>Flowering from April to May, fruiting from September to November in China (<xref ref-type="bibr" rid="B2">Chen and Pipoly 1996</xref>). Flowering specimens were collected from Vietnam during March to April.</p></tp:treatment-sec><tp:treatment-sec sec-type="Preliminary conservation status" id="SECID0EQZAE"><title>Preliminary conservation status.</title><p>In Vietnam, the newly recorded species was collected from two populations in Muong Te district, Lai Chau Province. These populations are distributed within protected forests, but there is no data on population assessments in the field. Based on our predictions, the species could occur in other locations with similar habitat conditions. Therefore, it may be classified as ‘Data Deficient’ (<abbrev xmlns:xlink="http://www.w3.org/1999/xlink" xlink:title="Data Deficient" id="ABBRID0EWZAE" xlink:type="simple">DD</abbrev>) according to the IUCN Red List Categories and Criteria (<xref ref-type="bibr" rid="B8">IUCN 2024</xref>).</p></tp:treatment-sec><ref-list><ref id="B2"><mixed-citation xmlns:xlink="http://www.w3.org/1999/xlink" xlink:type="simple"><person-group><name name-style="western"><surname>Chen</surname><given-names>J</given-names></name><name name-style="western"><surname>Pipoly</surname><given-names>JJ III</given-names></name></person-group> (<year>1996</year>) <source><tp:taxon-name><tp:taxon-name-part taxon-name-part-type="family">Myrsinaceae</tp:taxon-name-part></tp:taxon-name>. In: Wu ZY, Raven PH (Eds) Flora of China 15.</source><publisher-name>Science Press</publisher-name>, <publisher-loc>Beijing, and Missouri Botanical Garden Press, St Louis</publisher-loc>, <size units="page">38 pp</size>.</mixed-citation></ref><ref id="B8"><mixed-citation xmlns:xlink="http://www.w3.org/1999/xlink" xlink:type="simple">IUCN Standards and Petitions Committee (<year>2024</year>) Guidelines for using the IUCN red list categories and criteria. Version 16. Prepared by the Standards and Petitions Committee. <ext-link xlink:href="https://www.iucnredlist.org/documents/RedListGuidelines.pdf" ext-link-type="uri" xlink:type="simple">https://www.iucnredlist.org/documents/RedListGuidelines.pdf</ext-link> [Accessed 25.03.2025]</mixed-citation></ref></ref-list></tp:taxon-treatment>
