# Supplementary material for: ﻿Novelties in the genus Ardisia (Primulaceae) from Vietnam: a new species and two new records
Source: PhytoKeys. 2025 Jul 16;260:51–62. doi: 10.3897/phytokeys.260.154984 (PMC12287719; doi:10.3897/phytokeys.260.154984)
Supplement: XML Treatment for Ardisia (Bladhia) scalarinervis [file phytokeys.260.154984-treatment3.xml]

<!DOCTYPE tp:taxon-treatment
  PUBLIC "-//TaxonX//DTD Taxonomic Treatment Publishing DTD v0 20100105//EN" "tax-treatment-NSO.dtd">
<tp:taxon-treatment xmlns:tp="http://www.plazi.org/taxpub"><tp:treatment-meta><kwd-group><label>Taxon classification</label><kwd>
              <named-content content-type="kingdom">Plantae</named-content>
            </kwd><kwd>
              <named-content content-type="order">Ericales</named-content>
            </kwd><kwd>
              <named-content content-type="family">Primulaceae</named-content>
            </kwd></kwd-group><mixed-citation publication-type="journal"><person-group><name><surname>Hai</surname><given-names>Do Van</given-names></name><name><surname>Thien</surname><given-names>Tran Duc</given-names></name><name><surname>Quang</surname><given-names>Bui Hong</given-names></name><name><surname>Cuong</surname><given-names>Nguyen The</given-names></name><name><surname>Hao</surname><given-names>Gang</given-names></name></person-group><article-title>﻿Novelties in the genus <italic><tp:taxon-name><tp:taxon-name-part taxon-name-part-type="genus" reg="Ardisia">Ardisia</tp:taxon-name-part></tp:taxon-name></italic> (<tp:taxon-name><tp:taxon-name-part taxon-name-part-type="family">Primulaceae</tp:taxon-name-part></tp:taxon-name>) from Vietnam: a new species and two new records</article-title><source>PhytoKeys</source><day>16</day><month>07</month><year>2025</year><volume>260</volume><fpage>51</fpage><lpage>62</lpage><pub-id pub-id-type="doi">10.3897/phytokeys.260.154984</pub-id></mixed-citation></tp:treatment-meta><tp:nomenclature><label>﻿</label><tp:taxon-name><object-id xmlns:xlink="http://www.w3.org/1999/xlink" content-type="arpha" xlink:type="simple">3A3B376E-9078-59DF-B341-C4D7E69C9F8A</object-id><tp:taxon-name-part taxon-name-part-type="genus" reg="Ardisia">Ardisia</tp:taxon-name-part> (<tp:taxon-name-part taxon-name-part-type="subgenus" reg="Bladhia">Bladhia</tp:taxon-name-part>) <tp:taxon-name-part taxon-name-part-type="species" reg="scalarinervis">scalarinervis</tp:taxon-name-part></tp:taxon-name><tp:taxon-authority>E.Walker, J.Washington Acad. Sci. 21: 477 (1931).</tp:taxon-authority><xref ref-type="fig" rid="F4">Fig. 4</xref></tp:nomenclature><tp:treatment-sec sec-type="material" id="SECID0EK2AE"><title>Type.</title><p>China • Yunnan Province: Szemao, 4500 feet alt., <italic>A. Henry 12021</italic> (holotype: US! [US00116206]; isotypes: A! [A00025264], K! [K000756647]).</p><fig id="F4" position="float" orientation="portrait"><object-id xmlns:xlink="http://www.w3.org/1999/xlink" content-type="doi" xlink:type="simple">10.3897/phytokeys.260.154984.figure4</object-id><object-id xmlns:xlink="http://www.w3.org/1999/xlink" content-type="arpha" xlink:type="simple">D8B94248-B902-5B50-9B28-5CF6979E2F43</object-id><label>Figure 4.</label><caption><p><italic><tp:taxon-name><tp:taxon-name-part taxon-name-part-type="genus" reg="Ardisia">Ardisia</tp:taxon-name-part><tp:taxon-name-part taxon-name-part-type="species" reg="scalarinervis">scalarinervis</tp:taxon-name-part></tp:taxon-name></italic> E.Walker. <bold>A.</bold> Habit; <bold>B.</bold> Stem and petiole; <bold>C.</bold> Branch with leaves on the abaxial view and fruits; <bold>D.</bold> Leaf blade margin, abaxial view; <bold>E, F.</bold> Fruits. Photos by D. V. Hai.</p></caption><graphic xmlns:xlink="http://www.w3.org/1999/xlink" xlink:href="phytokeys-260-051_article-154984__-g004.jpg" position="float" orientation="portrait" xlink:type="simple" id="oo_1374731.jpg"><uri content-type="original_file" xlink:type="simple">https://binary.pensoft.net/fig/1374731</uri></graphic></fig></tp:treatment-sec><tp:treatment-sec sec-type="material" id="SECID0EU3AE"><title>Specimens examined in Vietnam.</title><p>Dien Bien Province, Muong Nhe District, Sin Thau Commune, in evergreen forest: 770 m alt., <named-content xmlns:xlink="http://www.w3.org/1999/xlink" content-type="dwc:verbatimCoordinates" xlink:type="simple"><named-content content-type="geo-json" specific-use="{&#34;type&#34;:&#34;Point&#34;,&#34;coordinates&#34;:[102.236778,22.399778]}" id="NCID0E43AE" xlink:type="simple">22°23'59.2"N, 102°14'12.4"E</named-content></named-content>, 12 April 2022, <italic>Do Van Hai et al. CSCL 88</italic> [fr.] (<named-content xmlns:xlink="http://www.w3.org/1999/xlink" content-type="dwc:institutional_code" xlink:title="Institute of Biology, Vietnam Academy of Science and Technology" xlink:href="http://grbio.org/institution/national-center-natural-sciences-and-technology" xlink:type="simple">HN</named-content>); Lai Chau Province, Muong Te District, Mu Ca Commune, in evergreen forest: 621 m alt., <named-content xmlns:xlink="http://www.w3.org/1999/xlink" content-type="dwc:verbatimCoordinates" xlink:type="simple"><named-content content-type="geo-json" specific-use="{&#34;type&#34;:&#34;Point&#34;,&#34;coordinates&#34;:[102.433639,22.496028]}" id="NCID0EL4AE" xlink:type="simple">22°29'45.7"N, 102°26'01.1"E</named-content></named-content>, 8 April 2022, <italic>Do Van Hai et al. ĐTCS 98</italic> [fr.] (<named-content xmlns:xlink="http://www.w3.org/1999/xlink" content-type="dwc:institutional_code" xlink:title="Institute of Biology, Vietnam Academy of Science and Technology" xlink:href="http://grbio.org/institution/national-center-natural-sciences-and-technology" xlink:type="simple">HN</named-content>); ibid., 22 March 2025, <italic>Do Van Hai et al. ĐLTB</italic> 592 [fr.] (<named-content xmlns:xlink="http://www.w3.org/1999/xlink" content-type="dwc:institutional_code" xlink:title="Institute of Biology, Vietnam Academy of Science and Technology" xlink:href="http://grbio.org/institution/national-center-natural-sciences-and-technology" xlink:type="simple">HN</named-content>).</p></tp:treatment-sec><tp:treatment-sec sec-type="distribution" id="SECID0E34AE"><title>Distribution.</title><p>China (Yunnan) and Vietnam (Dien Bien, Lai Chau).</p></tp:treatment-sec><tp:treatment-sec sec-type="ecology" id="SECID0EB5AE"><title>Ecology in Vietnam.</title><p>In the field survey, only two populations were found at an altitude of 621 m and 770 m, respectively; in evergreen forest, moist places.</p></tp:treatment-sec><tp:treatment-sec sec-type="phenology" id="SECID0EG5AE"><title>Phenology.</title><p>Fruiting from February to April in China (<xref ref-type="bibr" rid="B2">Chen and Pipoly 1996</xref>). Fruiting from March to April in Vietnam.</p></tp:treatment-sec><tp:treatment-sec sec-type="Preliminary conservation status" id="SECID0EQ5AE"><title>Preliminary conservation status.</title><p><italic><tp:taxon-name><tp:taxon-name-part taxon-name-part-type="genus" reg="Ardisia">Ardisia</tp:taxon-name-part><tp:taxon-name-part taxon-name-part-type="species" reg="scalarinervis">scalarinervis</tp:taxon-name-part></tp:taxon-name></italic> was previously known as an endemic species to China and distributed in Yunnan. Although only two populations were collected in Muong Te and Muong Nhe districts in Vietnam, more individuals are expected to occur there and the habitat is currently well-protected from anthropogenic activities under the law. Thus, it is appropriate to place this species under the category Least Concern (<abbrev xmlns:xlink="http://www.w3.org/1999/xlink" xlink:title="Least Concern" id="ABBRID0EB6AE" xlink:type="simple">LC</abbrev>) following IUCN Red List (IUCN 2024).</p></tp:treatment-sec><ref-list><ref id="B2"><mixed-citation xmlns:xlink="http://www.w3.org/1999/xlink" xlink:type="simple"><person-group><name name-style="western"><surname>Chen</surname><given-names>J</given-names></name><name name-style="western"><surname>Pipoly</surname><given-names>JJ III</given-names></name></person-group> (<year>1996</year>) <source><tp:taxon-name><tp:taxon-name-part taxon-name-part-type="family">Myrsinaceae</tp:taxon-name-part></tp:taxon-name>. In: Wu ZY, Raven PH (Eds) Flora of China 15.</source><publisher-name>Science Press</publisher-name>, <publisher-loc>Beijing, and Missouri Botanical Garden Press, St Louis</publisher-loc>, <size units="page">38 pp</size>.</mixed-citation></ref></ref-list></tp:taxon-treatment>
